# Supplementary material for: Tissue-Specific Human Extracellular Matrix Scaffolds Promote Pancreatic Tumour Progression and Chemotherapy Resistance
Source: Cells. 2022 Nov 17;11(22):3652. doi: 10.3390/cells11223652 (PMC9688243; doi:10.3390/cells11223652)
Supplement: Supplementary file 1 [file cells-11-03652-s001.zip]

Archive with 1 entries (1 files):
- cells-1957624-supplementary.pdf
